# Supplementary material for: Evaluation of Closed System Transfer Devices in Preventing Chemotherapy Agents Contamination During Compounding Process—A Single and Comparative Study in China
Source: Front Public Health. 2022 Apr 18;10:827835. doi: 10.3389/fpubh.2022.827835 (PMC9058097; doi:10.3389/fpubh.2022.827835)
Supplement: Supplementary file 1 [file Table_1.XLSX]

## Sheet: CSTD
CSTD
Pharmacists	Connection of protector to vials	Connection of injector to syringes and protector	Injection of liquid into vials and containers	Solution sampling from vials and infusion bags	Encumbrance	Safety impression in compounding process
1	3	3	4	3	3	5
2	4	4	5	3	3	5
3	3	3	4	3	3	4
4	4	5	4	3	3	5
5	5	5	5	4	4	4
6	5	3	4	5	3	5
7	4	4	5	4	4	5
8	5	4	4	3	4	4
9	5	5	3	4	4	5
10	4	4	4	3	4	4
11	5	5	5	3	3	5
12	4	3	4	4	5	4
13	5	4	3	5	4	5
14	3	5	4	4	4	4
CSTD
Pharmacists	Connection of protector to vials	Connection of injector to syringes and protector	Injection of liquid into vials and containers	Solution sampling from vials and infusion bags	Encumbrance	Safety impression in compounding process
1	5	4	4	3	4	5
2	5	5	5	3	4	4
3	4	4	4	3	4	5
4	4	3	5	4	4	5
5	3	5	4	4	5	4
6	4	4	4	5	4	5
7	5	5	5	4	5	5
8	4	5	5	3	4	4
9	4	4	3	3	5	5
10	5	4	4	3	5	5
11	5	4	5	4	4	5
12	4	3	6	4	3	4
13	5	5	3	3	5	5
14	5	5	5	4	5	5
CSTD
Pharmacists	Connection of protector to vials	Connection of injector to syringes and protector	Injection of liquid into vials and containers	Solution sampling from vials and infusion bags	Encumbrance	Safety impression in compounding process
1	3	5	5	3	4	5
2	5	5	5	3	4	5
3	4	4	4	3	5	4
4	5	5	4	3	5	5
5	4	5	4	3	3	3
6	5	4	3	4	5	5
7	4	5	5	5	5	4
8	4	4	5	4	4	5
9	5	5	5	5	4	5
10	5	4	3	4	4	4
11	5	4	4	3	5	5
12	4	4	4	3	5	5
13	5	5	5	3	5	4
14	5	5	5	4	3	5
CSTD
Pharmacists	Connection of protector to vials	Connection of injector to syringes and protector	Injection of liquid into vials and containers	Solution sampling from vials and infusion bags	Encumbrance	Safety impression in compounding process
1	4	5	4	3	3	5
2	4	5	5	3	5	5
3	5	4	5	3	5	4
4	4	4	4	3	4	5
5	5	4	5	4	5	5
6	4	4	5	4	5	5
7	4	5	5	5	5	5
8	5	5	4	3	4	4
9	4	3	3	3	5	5
10	5	5	5	4	5	3
11	5	5	4	4	5	5
12	5	5	5	5	4	5
13	4	5	5	5	5	4
14	3	4	5	4	4	5
CSTD
Pharmacists	Connection of protector to vials	Connection of injector to syringes and protector	Injection of liquid into vials and containers	Solution sampling from vials and infusion bags	Encumbrance	Safety impression in compounding process
1	5	4	5	4	5	5
2	4	5	5	4	5	5
3	5	5	5	5	5	5
4	4	4	5	4	4	4
5	4	5	4	4	5	5
6	3	5	4	3	5	5
7	5	4	4	5	4	4
8	4	5	5	3	4	5
9	5	4	5	3	5	4
10	3	4	4	4	5	5
11	5	5	4	5	5	5
12	5	5	4	3	4	5
13	5	4	5	5	4	4
14	5	5	5	5	4	5
CSTD
Pharmacists	Connection of protector to vials	Connection of injector to syringes and protector	Injection of liquid into vials and containers	Solution sampling from vials and infusion bags	Encumbrance	Safety impression in compounding process
1	5	5	4	5	4	3
2	5	5	5	5	5	5
3	5	5	5	4	5	5
4	4	5	5	4	4	5
5	5	4	5	3	5	4
6	5	5	4	5	4	5
7	4	5	5	3	5	4
8	4	5	4	3	5	5
9	5	4	4	3	5	5
10	5	5	4	5	3	5
11	5	5	5	5	5	4
12	5	5	5	5	4	4
13	4	5	5	3	4	5
14	5	5	4	5	4	5
traditional
Pharmacists	Connection of protector to vials	Connection of injector to syringes and protector	Injection of liquid into vials and containers	Solution sampling from vials and infusion bags	Encumbrance	Safety impression in compounding process
1	4	5	5	5	3	5
2	5	5	5	4	4	4
3	3	4	4	3	5	5
4	5	3	3	3	5	3
5	3	4	4	4	5	5
6	3	5	5	3	4	3
7	5	5	3	3	3	5
8	5	4	3	4	5	5
9	3	3	3	3	4	5
10	4	5	4	4	4	4
11	3	4	3	3	4	3
12	4	5	3	3	3	3
13	3	4	5	4	3	3
14	5	4	3	4	5	4
traditional
Pharmacists	Connection of protector to vials	Connection of injector to syringes and protector	Injection of liquid into vials and containers	Solution sampling from vials and infusion bags	Encumbrance	Safety impression in compounding process
1	5	4	4	5	4	4
2	3	3	5	3	3	3
3	4	3	4	4	4	3
4	3	5	5	3	5	4
5	4	5	3	3	4	5
6	3	3	5	5	4	4
7	3	5	4	4	3	3
8	5	5	3	4	5	5
9	5	3	4	3	4	3
10	4	3	5	3	3	3
11	4	3	4	3	3	3
12	3	4	4	4	3	4
13	5	3	4	3	5	5
14	4	3	4	4	4	5
traditional
Pharmacists	Connection of protector to vials	Connection of injector to syringes and protector	Injection of liquid into vials and containers	Solution sampling from vials and infusion bags	Encumbrance	Safety impression in compounding process
1	3	3	4	3	4	3
2	4	3	3	4	2	4
3	2	3	3	2	2	3
4	3	3	2	3	3	3
5	5	2	2	4	3	2
6	2	5	5	5	3	3
7	3	2	2	4	5	5
8	4	4	4	3	2	3
9	3	3	3	3	3	2
10	2	4	3	3	4	3
11	4	4	2	3	3	4
12	2	2	3	4	2	4
13	2	3	2	2	2	2
14	3	4	4	4	2	2
traditional
Pharmacists	Connection of protector to vials	Connection of injector to syringes and protector	Injection of liquid into vials and containers	Solution sampling from vials and infusion bags	Encumbrance	Safety impression in compounding process
1	3	3	3	3	3	3
2	4	3	4	4	4	2
3	3	3	2	2	2	3
4	3	2	2	4	4	3
5	2	2	5	2	3	2
6	5	2	2	4	4	3
7	3	5	2	3	2	3
8	3	3	3	3	3	4
9	3	2	2	3	3	3
10	3	2	3	2	2	3
11	2	4	4	2	2	4
12	2	4	4	4	2	2
13	2	2	4	3	2	2
14	3	2	4	2	4	4
traditional
Pharmacists	Connection of protector to vials	Connection of injector to syringes and protector	Injection of liquid into vials and containers	Solution sampling from vials and infusion bags	Encumbrance	Safety impression in compounding process
1	1	2	2	2	2	3
2	3	1	3	2	3	3
3	1	3	3	3	1	2
4	2	3	1	3	2	3
5	2	2	3	3	1	1
6	1	3	2	3	2	1
7	2	3	2	1	2	3
8	2	1	1	2	3	1
9	1	3	1	1	2	3
10	2	2	3	2	1	1
11	1	3	1	1	2	3
12	1	3	2	2	1	1
13	3	3	3	1	3	1
14	1	1	2	1	3	1
traditional
Pharmacists	Connection of protector to vials	Connection of injector to syringes and protector	Injection of liquid into vials and containers	Solution sampling from vials and infusion bags	Encumbrance	Safety impression in compounding process
1	1	2	1	1	3	3
2	2	1	3	3	3	1
3	1	3	1	2	3	1
4	3	2	3	1	1	3
5	2	1	3	1	1	3
6	3	3	3	3	3	1
7	3	1	3	2	3	2
8	3	2	2	1	2	1
9	3	3	3	1	3	1
10	1	1	3	2	1	1
11	2	1	3	1	2	2
12	2	2	2	2	3	3
13	3	2	1	2	3	3
14	2	1	2	2	3	3
Area (cm2)	Cyclophosphamide	Cyclophosphamide	Cytarabine	Cytarabine
	(Traditional)	(CSTD)	(Traditional)	(CSTD)
BSC
Countertop, Left (100 cm2)	12.4 14.9 10.1 16.1 14.2	7.5 9 6.3 9.75 8.6	39.8 47.7 31.8 33.8 45.7	31.8 38.1 27 41.3 36.5
Countertop, Right (100 cm2)	14.8 11.8 17.6 19.1 17	9.4 11.2 7.5 7.9 10.8	55.8 66.9 44.6 47.4 64.1	44.6 53.5 57.9 37.9 51.2
Medial glass (100 cm2)	9.5 11.4 8.1 10.9 12.4	3.1 3.7 4 2.6 3.6	64.2 77 51.3 54.5 73.8	51.3 61.5 41 43.6 59
Air-intake vent (100 cm2)	16.3 19.65 13 13.9 18.7	7.8 9.3 6.6 10.1 8.9	37.1 44.5 48.2 31.5 42.6	11.3 13.5 14.6 9.6 13
Pharmacist
Masks (16 cm2)	BLOQ	BLOQ	13.3 15.9 10.6 11.3	11.1 8.8 9.4 12.7
Gloves (4 cm2)	4.6 5.5 4 5.2	2.3 1.8 3 2.6	63.8 51.1 54.3 73.4	35.6 28.4 30.2 40.9
Drug administration
Dispensing table (100 cm2)	5 6.5 6 4.2 5.7	4.2 5 5.4 3.5 4.8	0.7 0.8 0.6 0.6 0.8	0.5 0.6 0.4 0.4 0.5
medicine chest (100 cm2)	33 26.4 39.6 28 37.9	28 33.6 36.4 23.8 32.2	25.4 30.4 33 29.2 21.6	19.6 23.5 16.7 25.4 22.6
Dispensing basket (100 cm2)	72 86.4 57.6 61.2 82.8	55.9 67 44.8 47.5 64.2	45.8 54.9 36.6 38.9 52.6	24.2 19.3 31.4 20.5 27.8
Biological safety cabinet door handle(48 cm2)	73.7 88 58.9 62.6 84.7	56.7 68 45.4 48.2 65.2	3.7 4.4 2.9 3.1 4.2	1.5 1.8 1.2 1.9 1.7
